# Supplementary material for: The Use of the Shikani Video-Assisted Intubating Stylet Technique in Patients with Restricted Neck Mobility
Source: Healthcare (Basel). 2022 Sep 4;10(9):1688. doi: 10.3390/healthcare10091688 (PMC9498386; doi:10.3390/healthcare10091688)
Supplement: Supplementary file 1 [file healthcare-10-01688-s001.zip]

Archive with 6 entries (6 files):
- Supplementary Materials-Video S1.avi
- Supplementary Materials-Video S2.mp4
- Supplementary Materials-Video S3.mp4
- Supplementary Materials-Video S4.mp4
- Supplementary Materials-Video S5.mp4
- Supplementary materials-Video S6.mp4
